# Supplementary material for: Differentiation of European yellow rust subraces within the ‘Warrior(-)’ genetic group
Source: PLoS One. 2025 May 23;20(5):e0323046. doi: 10.1371/journal.pone.0323046 (PMC12101709; doi:10.1371/journal.pone.0323046)
Supplement: S1 File — (TXT) [file pone.0323046.s003.txt]

####################################
##code for simulation genome digestion#####
##published by Lepais et al. (2021)#########
##adapted from Celine MO Reisser, SimRAD##
###################################

#version by: Jens Keilwagen, Claudia Breitkreuz, Thomas Berner
#last update: 2025-16-03

path<-getwd()
setwd(path)

##parameter
genome=""
#Restriction Enzyme 1
#PstI
cs_5p1 <- ""
cs_3p1 <- ""

#Restriction Enzyme 2
#MspI
cs_5p2 <- ""
cs_3p2 <- ""


##fragment size
min_size=200
max_size=500

##output
outputPDF=""
outputTable="";

### make sure that the binding sites are lower case
cs_5p1 = tolower(cs_5p1);
cs_3p1 = tolower(cs_3p1);
cs_5p2 = tolower(cs_5p2);
cs_3p2 = tolower(cs_3p2);


###using SimRad

library(SimRAD)
library(seqinr)

#Reference Sequence

refSeq<-read.fasta(genome, as.string = T)

#extract character strings
dab<-invisible(lapply(names(refSeq),function(x) assign(x,refSeq[[x]],.GlobalEnv)))

#digest and output
name=c();
num=c();
length=c();


pdf(outputPDF)

for (i in seq_along(dab)){
  seq=as.character(dab[[i]][1]);
  chrName = names(refSeq)[i];
  
  refSeq.dig<- insilico.digest(seq, cs_5p1, cs_3p1, cs_5p2, cs_3p2, verbose=FALSE)
  refSeq.selected <- adapt.select(refSeq.dig, type="AB+BA", cs_5p1, cs_3p1, cs_5p2, cs_3p2)
  
    width<-nchar(refSeq.dig)
    pos<-cumsum(width)
    new<-cbind.data.frame(chrName, pos, width, refSeq.dig)
    new$blubb<-refSeq.dig %in% refSeq.selected
    new1<-new[which(new$blubb=="TRUE"),]
  
    sel<-new1$pos[new1$width < max_size & new1$width > min_size]
    ssel <- new1$width[new1$width < max_size & new1$width > min_size]
  
  ##histogramms
  
  if(length(sel)>0){
    
    par(mfrow=c(2,1))
    
    ###size-selected histogramm
    
    #sel<-new1$pos[new1$width < max_size & new1$width > min_size]
    #ssel <- new1$width[new1$width < max_size & new1$width > min_size]
    bk<-hist(new1$width, breaks=length(new$width), plot=FALSE)$breaks  
    hist(new1$width,border="grey75", col="grey75", main=chrName, breaks = bk, xlab="Locus size (bp)", ylab="Number of loci")
    hist(ssel,border="red", col="red", breaks = bk, add=TRUE, main = new1$chrName)
  
    ###position/width plot

    plot(sel, ssel,  main = paste(chrName, ":", length(sel), "fragments between", min_size, "and", max_size, sep = " "))

    #table
    
    write.table(new1, outputTable, append=i>1, sep="\t", col.names = F);
  }

    name=c(name, chrName);
    num=c(num, length(sel));
    length=c(length, nchar(seq))
}

barplot(num,names.arg=name,ylab="#fragments", las=2, cex.names=0.2);

bar<-(length/num)[which(num!=0)]
barplot(bar, names.arg=name[num!=0], ylab="bp/fragment", las=2, cex.names = 0.2);

dev.off()
