# Supplementary material for: Differentiation of European yellow rust subraces within the ‘Warrior(-)’ genetic group
Source: PLoS One. 2025 May 23;20(5):e0323046. doi: 10.1371/journal.pone.0323046 (PMC12101709; doi:10.1371/journal.pone.0323046)
Supplement: S2 File — (XLSX) [file pone.0323046.s004.xlsx]

## Sheet: Table S1
Table S1 Overview of Yellow Rust isolates														GBS:		WGS:
Sample name	Isolate	Race (SSR marker)	Subrace	Year	Origin	Raw sequences	Coordinates	Total reads	Mapped reads	Konz. in ng/µl	Vol. in µl	Cluster (DAPC-based)	Used for WGS	#Bp covered	Coverage in %	#Bp covered	Coverage in %
Warrior(-) isolate 87	67/19	PstS10	Benchmark	2019	Germany	87_S42_L001_R1_001.fastq.gz	52.84386° N 9.15711° E	592294	572642	32.4	22	1		3184779	4.07414
Warrior(-) isolate 86	66/19	PstS10	Benchmark	2019	Germany	86_S41_L001_R1_001.fastq.gz	52.84386° N 9.15711° E	592318	578565	37.9	22	1		3262194	4.17317
Warrior(-) isolate 83	61/19	PstS10	Benchmark	2019	Germany	83_S38_L001_R1_001.fastq.gz	49.47014° N 10.03253° E	641483	619553	23.5	21	4	67_S8_L001_R1_001.fastq	3135334	4.01089	75126173	96.0935
Warrior(-) isolate 80	56/19	PstS10	Inconclusive	2019	Germany	80_S35_L001_R1_001.fastq.gz	49.13661° N 9.79056° E	600024	574995					2862378	3.66171
Warrior(-) isolate 79	55/19	PstS10	Amboise	2019	Germany	79_S34_L001_R1_001.fastq.gz	50.43403° N 8.67111° E	628094	606331	32.4	26	4		3277526	4.19279
Warrior(-) isolate 77	53/19	PstS10	Benchmark	2019	Germany	77_S32_L001_R1_001.fastq.gz	53.38372° N 13.91161° E	616851	591290	23.1	24	1		3169083	4.05406
Warrior(-) isolate 76	52/19	PstS10	Inconclusive	2019	Germany	76_S31_L001_R1_001.fastq.gz	49.65261° N 8.9475° E	611439	590355					3275760	4.19053
Warrior(-) isolate 75	50/19	PstS10	Inconclusive	2019	Germany	75_S30_L001_R1_001.fastq.gz	53.184° N 7.269528° E	672366	647439					3924201	5.02005
Warrior(-) isolate 74	48/19	PstS10	Benchmark	2019	Germany	74_S29_L001_R1_001.fastq.gz	53.477556° N 7.205917° E	670605	642482	36.7	30	1		3326962	4.25603
Warrior(-) isolate 72	43/19	PstS10	Inconclusive	2019	Germany	72_S27_L001_R1_001.fastq.gz	54.01244° N 9.05656° E	594780	573155					3167747	4.05235
Warrior(-) isolate 71	38/19	PstS10	Inconclusive	2019	Germany	71_S26_L001_R1_001.fastq.gz	52.00833° N 11.31925° E	614400	589457					3170179	4.05546
Warrior(-) isolate 70	28/19	PstS10	Inconclusive	2019	Germany	70_S25_L001_R1_001.fastq.gz	50.93711° N 6.56981° E	640866	614462					3096961	3.9618
Warrior(-) isolate 69	23/19	PstS10	Inconclusive	2019	Germany	69_S24_L001_R1_001.fastq.gz	49.18414° N 8.77614° E	704293	677260					3290177	4.20897
Warrior(-) isolate 68	20/19	PstS10	Kalmar	2019	Germany	68_S23_L001_R1_001.fastq.gz	52.30314° N 10.17617° E	613127	588622	44.9	30	4		3170377	4.05572
Warrior(-) isolate 67	10/19	PstS10	Kalmar	2019	Germany	67_S22_L001_R1_001.fastq.gz	51.81747° N 11.28597° E	740681	710299	50.7	30	1		3304880	4.22778
Warrior(-) isolate 66	DE_BS20_118	PstS10	Amboise	2020	Germany	66_S21_L001_R1_001.fastq.gz	54.61172° N 9.70069° E	638382	613047	39.4	26	4	49_S1_L001_R1_001.fastq	2747107	3.51425	74637063	95.4679
Warrior(-) isolate 65	DE_BS20_71	PstS10	Benchmark	2020	Germany	65_S20_L001_R1_001.fastq.gz	52.235° N 8.17022° E	743548	720567	39.2	26	1	48_S4_L001_R1_001.fastq	2996041	3.8327	73040081	93.4252
Warrior(-) isolate 64	DE_BS20_68	PstS10	Benchmark	2020	Germany	64_S19_L001_R1_001.fastq.gz	54.43378° N 9.87186° E	739538	714347	17.4	22	1		3394583	4.34253
Warrior(-) isolate 63	DE_BS20_65	PstS10	Benchmark	2020	Germany	63_S18_L001_R1_001.fastq.gz	54.43378° N 9.87186° E	723411	695399	49.8	30	1	46_S5_L001_R1_001.fastq	2982699	3.81563	73662685	94.2216
Warrior(-) isolate 62	DE_BS20_58	PstS10	Amboise	2020	Germany	62_S17_L001_R1_001.fastq.gz	49.21678° N 9.49303° E	810859	782924	53.6	25	2		3005959	3.84538
Warrior(-) isolate 61	DE_BS20_55	PstS10	Amboise	2020	Germany	61_S16_L001_R1_001.fastq.gz	50.86347° N 6.57992° E	807088	777231	61.4	31	4	44_S2_L001_R1_001.fastq	2999191	3.83673	74957179	95.8774
Warrior(-) isolate 60	DE_FS20_53*	PstS10	Amboise	2020	Germany	60_S15_L001_R1_001.fastq.gz	48.46669° N 11.93331° E	806108	775574	53	29	2		2962966	3.79038
Warrior(-) isolate 59	DE_BS20_48	PstS10	Amboise	2020	Germany	59_S14_L001_R1_001.fastq.gz	52.1605° N 9.78389° E	796746	767073	43.6	29	4		3121303	3.99294
Warrior(-) isolate 58	DE_BS20_47	PstS10	Amboise	2020	Germany	58_S13_L001_R1_001.fastq.gz	52.1605° N 9.78389° E	811995	781297	43.6	28	4		3200798	4.09463
Warrior(-) isolate 57	DE_BS20_35	PstS10	Amboise	2020	Germany	57_S12_L001_R1_001.fastq.gz	52.83853° N 9.14564° E	876314	848704	22.8	25	4		3254987	4.16395
Warrior(-) isolate 56	DE_BS20_14	PstS10	Benchmark	2020	Germany	56_S11_L001_R1_001.fastq.gz	53.31669° N 13.86658° E	696979	669767	23.4	25	1	39_S3_L001_R1_001.fastq	2992485	3.82815	73845983	94.4561
Warrior(-) isolate 55	DE_BS20_08	PstS10	Amboise	2020	Germany	55_S10_L001_R1_001.fastq.gz	53.75014° N 10.54606° E	725371	698331	28.6	26	4		3004369	3.84335
Warrior(-) isolate 48	DE_FS20_12	PstS10	Amboise	2020	Germany	48_S3_L001_R1_001.fastq.gz	52.45819° N 13.29897° E	751352	724438	35	26	4	31_S7_L001_R1_001.fastq	3124219	3.99667	75096396	96.0555
Warrior(-) isolate 47	DE_KL20_22	PstS10	Amboise	2020	Germany	47_S2_L001_R1_001.fastq.gz	54.61172° N 9.70069° E	740955	711697	37.8	26	1	30_S4_L001_R1_001.fastq	3062604	3.91785	73576945	94.1119
Warrior(-) isolate 46	DE_KL20_15	PstS10	Benchmark	2020	Germany	46_S1_L001_R1_001.fastq.gz	54.29072° N 10.64008° E	822389	789053	51	22	1	29_S5_L001_R1_001.fastq	3123804	3.99614	71049688	90.8793
Warrior(-) isolate 99	DE_BS20_79	PstS10	Kalmar	2020	Germany	99_S10_L001_R1_001.fastq	53.75014° N 8.54514° E	740542	684282	6.2	26	2		3078892	3.93868
Warrior(-) isolate 98	DE_BS20_07	PstS10	Kalmar	2020	Germany	98_S9_L001_R1_001.fastq	53.0345° N 10.54606° E	654352	608624	49.6	17	3	9_S3_L001_R1_001.fastq	3074641	3.93324	73289975	93.7449
Warrior(-) isolate 97	GR_T5_Cart_20	PstS10	Kalmar	2020	Germany	97_S8_L001_R1_001.fastq	49.2005° N 9.50244° E	965045	886098	55.1	17	3	8_S6_L001_R1_001.fastq	3006831	3.8465	74763456	95.6296
Warrior(-) isolate 96	FS_DE33_20	PstS10	Benchmark	2020	Germany	96_S7_L001_R1_001.fastq	52.00833° N 11.31925° E	849240	797874	43.5	7	3		3459327	4.42536
Warrior(-) isolate 95	FS_DE02_20	PstS10	Benchmark	2020	Germany	95_S6_L001_R1_001.fastq	52.45819° N 13.29897° E	965870	917637	20.7	5	2		3853100	4.92909
Warrior(-) isolate 94	DE_BS20_93s	PstS10	Benchmark	2020	Germany	94_S5_L001_R1_001.fastq	52.39306° N 10.59958° E	1117649	1033705	24.9	10	2		3453313	4.41766
Warrior(-) isolate 93	DE_BS20_04	PstS10	Benchmark	2020	Germany	93_S4_L001_R1_001.fastq	53.75014° N 10.54606° E	672830	638370	33.4	13	3		3176062	4.06299
Warrior(-) isolate 92	GR_W3_Cart_20	PstS10	Amboise	2020	Germany	92_S3_L001_R1_001.fastq	54.31742° N 10.26961° E	682844	653898	46.5	16	2		3369557	4.31052
Warrior(-) isolate 91	GR_W6_Cart_20	PstS10	Benchmark	2020	Germany	91_S2_L001_R1_001.fastq	52.01042° N 8.85406° E	537994	528399	38.4	17	3	2_S4_L001_R1_001.fastq	3244703	4.1508	73492349	94.0037
Warrior(-) isolate 90	GR_W4_20	PstS10	Benchmark	2020	Germany	90_S1_L001_R1_001.fastq	54.31742° N 10.26961° E	538746	534130	38.6	14	2	1_S5_L001_R1_001.fastq	3579153	4.57864	73966047	94.6096
Warrior(-) isolate 121	GR BS 30s/21	PstS10	Benchmark	2021	Germany	121_S32_L001_R1_001.fastq	52.00833° N 11.31925° E	465200	434369	19.4	16	2		2606867	3.33484
Warrior(-) isolate 120	GR BS 30/21	PstS10	Benchmark	2021	Germany	120_S31_L001_R1_001.fastq	52.00833° N 11.31925° E	343681	316419	21.5	23	3		2366170	3.02693
Warrior(-) isolate 119	GR BS 28/21	PstS10	Amboise	2021	Germany	119_S30_L001_R1_001.fastq	52.00833° N 11.31925° E	228305	214583	1.06	22	3		2212350	2.83016
Warrior(-) isolate 118	GR BS 20/21	PstS10	Amboise	2021	Germany	118_S29_L001_R1_001.fastq	54.52692° N 13.2255° E	702353	649702	15.8	22	3	193_S3_L001_R1_001.fastq	3041396	3.89072	74705663	95.5557
Warrior(-) isolate 117	DE_BS20_91	PstS10	Amboise	2020	Germany	117_S28_L001_R1_001.fastq	51.73967° N 10.01703° E	547173	511967	4.1	26	3		3038917	3.88754
Warrior(-) isolate 116	GR_W14_2	PstS10	Amboise	2020	Germany	116_S27_L001_R1_001.fastq	54.61172° N 9.70069° E	808991	765186	30.4	11	3		3638394	4.65443
Warrior(-) isolate 115	FS_DE57S_20	PstS10	Amboise	2020	Germany	115_S26_L001_R1_001.fastq	48.46669° N 11.93331° E	752162	697978	47	15	3		3075572	3.93444
Warrior(-) isolate 114	FS_DE13_20	PstS10	Amboise	2020	Germany	114_S25_L001_R1_001.fastq	52.45819° N 13.29897° E	269189	255392	32.4	9	3		2432390	3.11164
Warrior(-) isolate 113	FS_DE54_20	PstS10	Amboise	2020	Germany	113_S24_L001_R1_001.fastq	48.46669° N 11.93331° E	761849	706852	31.6	9	3		3079029	3.93886
Warrior(-) isolate 112	FS_DE30_20	PstS10	Amboise	2020	Germany	112_S23_L001_R1_001.fastq	52.00833° N 11.31925° E	730013	669249	33.1	8	3		2977938	3.80954
Warrior(-) isolate 111	GR_W11_20	PstS10	Amboise	2020	Germany	111_S22_L001_R1_001.fastq	54.29072° N 10.64008° E	895454	822887	32.6	7	4		3262849	4.17401
Warrior(-) isolate 110	GR_W2_10A_20	PstS10	Amboise	2020	Germany	110_S21_L001_R1_001.fastq	54.31742° N 10.26961° E	853148	785686	34.6	14	3	21_S1_L001_R1_001.fastq	3088144	3.95052	74118830	94.8051
Warrior(-) isolate 109	FS_DE53_20	PstS10	Amboise	2020	Germany	109_S20_L001_R1_001.fastq	48.46669° N 11.93331° E	866549	827414	49.8	18	3		3686002	4.71533
Warrior(-) isolate 108	FS_DE29S_20	PstS10	Amboise	2020	Germany	108_S19_L001_R1_001.fastq	49.66664° N 8.16625° E	647138	630426	23.4	4	3		3612444	4.62123
Warrior(-) isolate 107	FS_DE21_20	PstS10	Amboise	2020	Germany	107_S18_L001_R1_001.fastq	48.72° N 9.19056° E	627928	607810	7.2	16	3		3422282	4.37797
Warrior(-) isolate 106	FS_DE06_20	PstS10	Amboise	2020	Germany	106_S17_L001_R1_001.fastq	52.45819° N 13.29897° E	695240	664173	6.4	21	3		3384408	4.32952
Warrior(-) isolate 105	FS_DE04_20	PstS10	Amboise	2020	Germany	105_S16_L001_R1_001.fastq	52.45819° N 13.29897° E	694687	662573	4.5	26	3		3219944	4.11912
Warrior(-) isolate 104	FS_DE03_20	PstS10	Amboise	2020	Germany	104_S15_L001_R1_001.fastq	52.45819° N 13.29897° E	838556	808020	37.7	9	2		3678636	4.70591
Warrior(-) isolate 103	GR_W10_20	PstS10	Amboise	2020	Germany	103_S14_L001_R1_001.fastq	54.29072° N 10.64008° E	629542	612380	33.9	13	3		3283326	4.20021
Warrior(-) isolate 102	FS_DE47_20	PstS10	Amboise	2020	Germany	102_S13_L001_R1_001.fastq	49.19986° N 10.64422° E	758960	725428	47.2	13	3		3545529	4.53563
Warrior(-) isolate 101	FS_DE44C_20	PstS10	Amboise	2020	Germany	101_S12_L001_R1_001.fastq	52.45819° N 13.29897° E	1038977	951640	22.6	2	3		3612180	4.62089
Warrior(-) isolate 100	FS_DE25S_20	PstS10	Amboise	2020	Germany	100_S11_L001_R1_001.fastq	52.45819° N 13.29897° E	499101	461348	32.2	13	4		2717609	3.47651
Warrior(-) isolate 153	GR BS 16/21	PstS10	Amboise	2021	Germany	153_S32_L001_R1_001.fastq	54.52692° N 13.2255° E	835523	776371	17.5	36	3	192_S1_L001_R1_001.fastq	3154128	4.03493	74582622	95.3983
Warrior(-) isolate 152	GR BS 15/21	PstS10	Amboise	2021	Germany	152_S31_L001_R1_001.fastq	54.52692° N 13.2255° E	1053724	974233	15.6	17	2		3298615	4.21976
Warrior(-) isolate 151	GR BS 13/21	PstS10	Kalmar	2021	Germany	151_S30_L001_R1_001.fastq	NA	741390	685496	15.1	2	3		2849896	3.64574
Warrior(-) isolate 150	GR BS 7/21	PstS10	Benchmark	2021	Germany	150_S29_L001_R1_001.fastq	54.29072° N 10.64008° E	915228	841271	24.3	3	3		3137133	4.01319
Warrior(-) isolate 149	GR BS 5/21	PstS10	Amboise	2021	Germany	149_S28_L001_R1_001.fastq	54.4155° N 9.88994° E	849320	800896	22.4	2	3		3196449	4.08907
Warrior(-) isolate 148	GR BS 4/21	PstS10	Benchmark	2021	Germany	148_S27_L001_R1_001.fastq	54.4155° N 9.88994° E	1119514	1050847	12.6	0	2		3499702	4.47701
Warrior(-) isolate 147	GR BS 2/21	PstS10	Benchmark	2021	Germany	147_S26_L001_R1_001.fastq	51.05658° N 13.29808° E	915784	867195	25.2	3	2		3459794	4.42595
Warrior(-) isolate 146	GR KLM 21_16	PstS10	Amboise	2021	Germany	146_S25_L001_R1_001.fastq	54.01244° N 9.05656° E	899238	854933	12.8	0	3		3566681	4.56269
Warrior(-) isolate 145	GR KLM 21_14	PstS10	Amboise	2021	Germany	145_S24_L001_R1_001.fastq	54.01244° N 9.05656° E	1488739	1402047	13.5	0	2		3694792	4.72658
Warrior(-) isolate 144	GR KLM 21_13	PstS10	Amboise	2021	Germany	144_S23_L001_R1_001.fastq	54.01244° N 9.05656° E	945769	890560	15.6	5	3		3378125	4.32148
Warrior(-) isolate 143	GR KLM 21_12	PstS10	Kalmar	2021	Germany	143_S22_L001_R1_001.fastq	54.01244° N 9.05656° E	1038850	994810	7.3	21	3	182_S7_L001_R1_001.fastq	4114632	5.26366	73883405	94.5039
Warrior(-) isolate 142	GR KLM 21_10	PstS10	Amboise	2021	Germany	142_S21_L001_R1_001.fastq	54.01244° N 9.05656° E	805104	750982	13	1	4		3283665	4.20064
Warrior(-) isolate 141	GR KLM 21_9	PstS10	Amboise	2021	Germany	141_S20_L001_R1_001.fastq	54.29072° N 10.64008° E	644801	598792	23.2	6	3		2949981	3.77377
Warrior(-) isolate 140	GR KLM 21_8	PstS10	Amboise	2021	Germany	140_S19_L001_R1_001.fastq	54.29072° N 10.64008° E	632984	589143	22.2	7	3		2987840	3.8222
Warrior(-) isolate 139	GR KLM 21_7	PstS10	Amboise	2021	Germany	139_S18_L001_R1_001.fastq	54.29072° N 10.64008° E	1082613	1008813	17.5	2	3		3679885	4.70751
Warrior(-) isolate 138	GR KLM 21_6	PstS10	Kalmar	2021	Germany	138_S17_L001_R1_001.fastq	54.29072° N 10.64008° E	789949	744608	14.3	1	3		3476005	4.44669
Warrior(-) isolate 137	GR KLM 21_5	PstS10	Amboise	2021	Germany	137_S16_L001_R1_001.fastq	54.29072° N 10.64008° E	1629193	1536115	20.9	3	3		4185187	5.35391
Warrior(-) isolate 136	GR KLM 21_4	PstS10	Amboise	2021	Germany	136_S15_L001_R1_001.fastq	54.29072° N 10.64008° E	1233318	1159480	22	4	2		3980544	5.09212
Warrior(-) isolate 135	GR FS 20/21	PstS10	Amboise	2021	Germany	135_S14_L001_R1_001.fastq	48.46669° N 11.93331° E	1288762	1220227	23	5	2		4013679	5.13451
Warrior(-) isolate 134	GR FS 17/21	PstS10	Benchmark	2021	Germany	134_S13_L001_R1_001.fastq	48.46669° N 11.93331° E	1293278	1228941	22.7	4	2		3955722	5.06037
Warrior(-) isolate 133	GR FS 16/21	PstS10	Amboise	2021	Germany	133_S12_L001_R1_001.fastq	48.46669° N 11.93331° E	1060582	999849	22.4	7	3	172_S2_L001_R1_001.fastq	3782481	4.83875	73869143	94.4857
Warrior(-) isolate 132	GR FS 15/21	PstS10	Amboise	2021	Germany	132_S11_L001_R1_001.fastq	52.00833° N 11.31925° E	1364718	1280319	19.9	9	3		3916160	5.00976
Warrior(-) isolate 131	GR FS 12/21	PstS10	Benchmark	2021	Germany	131_S10_L001_R1_001.fastq	51.86061° N 10.84786° E	1329423	1267655	20.2	6	3		4170339	5.33492
Warrior(-) isolate 130	GR FS 8/21	PstS10	Amboise	2021	Germany	130_S9_L001_R1_001.fastq	51.86061° N 10.84786° E	1015248	966191	an Philipp	0	2		3732640	4.77499
Warrior(-) isolate 129	GR FS 6/21	PstS10	Kalmar	2021	Germany	129_S8_L001_R1_001.fastq	51.86061° N 10.84786° E	1639039	1534210	an Philipp	0	3		4268135	5.46003
Warrior(-) isolate 128	GR FS 4/21	PstS10	Benchmark	2021	Germany	128_S7_L001_R1_001.fastq	52.45819° N 13.29897° E	1157364	1087696	21.7	16	3	167_S2_L001_R1_001.fastq	3709822	4.7458	75908509	97.0942
Warrior(-) isolate 127	63/19	PstS10	Inconclusive	2019	Austria	127_S6_L001_R1_001.fastq	48.17192° N 16.61544° E	1502927	1400796					3898432	4.98708
Warrior(-) isolate 126	62/19	PstS10	Inconclusive	2019	Austria	126_S5_L001_R1_001.fastq	48.17192° N 16.61544° E	1124211	1060187					3952248	5.05593
Warrior(-) isolate 125	59/19	PstS10	Inconclusive	2019	Germany	125_S4_L001_R1_001.fastq	49.13661° N 9.79056° E	974800	931185					3718420	4.7568
Warrior(-) isolate 124	57/19	PstS10	Benchmark	2019	Germany	124_S3_L001_R1_001.fastq	49.13661° N 9.79056° E	1226019	1184290	30.3	17	3		4419714	5.65393
Warrior(-) isolate 123	54/19	PstS10	Amboise	2019	Germany	123_S2_L001_R1_001.fastq	50.43403° N 8.67111° E	1194557	1136664	an Philipp	0	3		3757539	4.80684
Warrior(-) isolate 122	44/19	PstS10	Inconclusive	2019	Germany	122_S1_L001_R1_001.fastq	51.58583° N 8.16922° E	893584	850693					3570560	4.56765
Warrior(-) isolate 231	J17115	PstS10	Kalmar	2017	France	231_S28_L001_R1_001.fastq	49.606024° N 1.028618° E	1034607	976554	7.92	15	2		4396223	5.62388
Warrior(-) isolate 230	J17063	PstS10	Kalmar	2017	France	230_S27_L001_R1_001.fastq	47.309333° N 4.56934° E	948489	898131	13.6	13	1		4125253	5.27724
Warrior(-) isolate 229	J17060	PstS10	Kalmar	2017	France	229_S26_L001_R1_001.fastq	48.483109° N 2.9332° W	1224375	1129986	16.5	15	1		4386839	5.61188
Warrior(-) isolate 228	J17057	PstS10	Kalmar	2017	France	228_S25_L001_R1_001.fastq	43.792393° N 2.149766° E	1185493	1115417	28.2	21	1	221_S8_L001_R1_001.fastq	4104989	5.25132	75255791	96.2593
Warrior(-) isolate 227	J17052	PstS10	Kalmar	2017	France	227_S24_L001_R1_001.fastq	46.556101° N 0.289547° W	1255306	1190185	23.8	15	2		4872355	6.23298
Warrior(-) isolate 226	J17040	PstS10	Kalmar	2017	France	226_S23_L001_R1_001.fastq	43.675094° N 0.476901° E	744057	704345	16.6	18	1		3418265	4.37283
Warrior(-) isolate 225	J17029	PstS10	Kalmar	2017	France	225_S22_L001_R1_001.fastq	45.84503° N 0.679673° W	1128358	1074961	8.11	15	1		4912257	6.28402
Warrior(-) isolate 224	J18128	PstS10	Kalmar	2018	France	224_S21_L001_R1_001.fastq	48.497126° N 2.244554° E	1204584	1146247	16	16	4		4224021	5.40359
Warrior(-) isolate 223	J18110	PstS10	Kalmar	2018	France	223_S20_L001_R1_001.fastq	43.393332° N 1.307982° E	1133967	1081470	15.7	15	4		4794279	6.1331
Warrior(-) isolate 222	J18107	PstS10	Kalmar	2018	France	222_S19_L001_R1_001.fastq	43.673107° N 0.481021° E	1472081	1409912	24.5	24	4		4799115	6.13928
Warrior(-) isolate 221	J18042	PstS10	Kalmar	2018	France	221_S18_L001_R1_001.fastq	47.331676° N 4.67371° E	1223594	1169570	26.7	25	1		4405986	5.63637
Warrior(-) isolate 220	J18030	PstS10	Kalmar	2018	France	220_S17_L001_R1_001.fastq	45.682164° N 0.693406° W	1115202	1075360	27.7	25	1		4293983	5.49309
Warrior(-) isolate 219	J18028	PstS10	Kalmar	2018	France	219_S16_L001_R1_001.fastq	45.903829° N 1.261743° E	1768773	1675023	35.7	25	1	212_S6_L001_R1_001.fastq	4700012	6.01251	73663056	94.2221
Warrior(-) isolate 218	J20164	PstS10	Kalmar	2020	France	218_S15_L001_R1_001.fastq	43.67708° N 0.470034° E	1232622	1170284	11.2	16	2		4168866	5.33304
Warrior(-) isolate 217	J19070	PstS10	Kalmar	2019	France	217_S14_L001_R1_001.fastq	50.354036° N 3.360639° E	1361262	1300212	23.2	23	1		4710875	6.0264
Warrior(-) isolate 216	J19036	PstS10	Kalmar	2019	France	216_S13_L001_R1_001.fastq	50.457157° N 2.327819° E	1354827	1312588	13.8	18	4		5908268	7.55817
Warrior(-) isolate 215	J18030	PstS10	Kalmar	2018	France	215_S12_L001_R1_001.fastq	45.732032° N 0.696153° W	984859	926063	30.4	21	1	208_S7_L001_R1_001.fastq	3684858	4.71387	74868352	95.7638
Warrior(-) isolate 214	J18012	PstS10	Kalmar	2018	France	214_S11_L001_R1_001.fastq	45.73342° N 0.200605° E	1235174	1167161	18.8	18	1		4051782	5.18326
Warrior(-) isolate 213	J17207	PstS10	Kalmar	2017	France	213_S10_L001_R1_001.fastq	48.381739° N 1.383207° E	1336440	1270212	27.8	20	1	206_S8_L001_R1_001.fastq	4261911	5.45206	73893421	94.5167
Warrior(-) isolate 212	J17063	PstS10	Kalmar	2017	France	212_S9_L001_R1_001.fastq	47.409801° N 4.764347° E	1583715	1494660	19.8	18	1		4333814	5.54405
Warrior(-) isolate 211	J17060	PstS10	Kalmar	2017	France	211_S8_L001_R1_001.fastq	48.386528° N 2.817844° W	1259511	1212729	21.6	20	2		4657554	5.95819
Warrior(-) isolate 210	J19252	PstS10	Kalmar	2019	France	210_S7_L001_R1_001.fastq	48.774185° N 1.858279° E	1721886	1652921	27.4	20	4	203_S6_L001_R1_001.fastq	5102301	6.52714	74671322	95.5117
Warrior(-) isolate 209	J19176	PstS10	Kalmar	2019	France	209_S6_L001_R1_001.fastq	48.493486° N 2.24318° E	1320899	1261635	28	20	1		4251928	5.43929
Warrior(-) isolate 208	J19164	PstS10	Kalmar	2019	France	208_S5_L001_R1_001.fastq	48.615294° N 2.98376° E	1681557	1611269	17	20	1		5039779	6.44715
Warrior(-) isolate 207	J19046	PstS10	Kalmar	2019	France	207_S4_L001_R1_001.fastq	47.617211° N 1.381068° E	1239133	1163892	22.7	20	4		3919385	5.01389
Warrior(-) isolate 206	J20194	PstS10	Kalmar	2020	France	206_S3_L001_R1_001.fastq	47.919512° N 2.877049° W	1397869	1343409	15.9	17	2		4968534	6.35601
Warrior(-) isolate 205	J20021	PstS10	Kalmar	2020	France	205_S2_L001_R1_001.fastq	48.968667° N 4.323385° E	1182247	1125178	15.8	18	1		4303303	5.50501
Warrior(-) isolate 204	J20010	PstS10	Kalmar	2020	France	204_S1_L001_R1_001.fastq	45.745023° N 3.17005° E	1682970	1605561	9.07	12	4		5277606	6.7514
Warrior(-) isolate 318	21/143	PstS10	Amboise	2021	United Kingdom	318_S30_L001_R1_001.fastq	52.966309° N 0.484194° W	987949	899519			4		3172712	4.0587
Warrior(-) isolate 317	21/142	PstS10	Amboise	2021	United Kingdom	317_S29_L001_R1_001.fastq	55.795995° N 3.067136° W	1132612	1031391			1		3188175	4.07848
Warrior(-) isolate 316	21/138	PstS10	Amboise	2021	United Kingdom	316_S28_L001_R1_001.fastq	52.043819° N 1.410188° W	1074662	989142			4		3175027	4.06166
Warrior(-) isolate 315	21/136	PstS10	Amboise	2021	United Kingdom	315_S27_L001_R1_001.fastq	52.461506° N 0.366928° E	1234768	1125512			4		3364686	4.30429
Warrior(-) isolate 314	21/135	PstS10	Benchmark	2021	United Kingdom	314_S26_L001_R1_001.fastq	52.374399° N 0.35817° W	1370459	1261303			2		3443685	4.40535
Warrior(-) isolate 313	21/132	PstS10	Amboise	2021	United Kingdom	313_S25_L001_R1_001.fastq	52.757374° N 0.451235° W	1188405	1091629			1		3421622	4.37712
Warrior(-) isolate 312	21/131	PstS10	Amboise	2021	United Kingdom	312_S24_L001_R1_001.fastq	53.36478° N 0.308413° W	1394736	1258574			4		3451799	4.41573
Warrior(-) isolate 311	21/120	PstS10	Amboise	2021	United Kingdom	311_S23_L001_R1_001.fastq	51.923468° N 0.435125° E	1504548	1365250			1		3500617	4.47818
Warrior(-) isolate 310	21/110	PstS10	Amboise	2021	United Kingdom	310_S22_L001_R1_001.fastq	51.190769° N 0.686299° E	1393969	1269551			4		3536459	4.52403
Warrior(-) isolate 309	21/105	PstS10	Amboise	2021	United Kingdom	309_S21_L001_R1_001.fastq	52.769008° N 0.544619° W	835191	768081			4		3007996	3.84799
Warrior(-) isolate 308	21/102	PstS10	Amboise	2021	United Kingdom	308_S20_L001_R1_001.fastq	52.823812° N 0.163999° E	962047	880560			2		3430532	4.38852
Warrior(-) isolate 307	21/096	PstS10	Amboise	2021	United Kingdom	307_S19_L001_R1_001.fastq	53.507129° N 0.003543° W	1137841	1044293			4		3200986	4.09487
Warrior(-) isolate 306	21/089	PstS10	Inconclusive	2021	United Kingdom	306_S18_L001_R1_001.fastq	53.418831° N 0.100828° E	1486349	1369695					3522173	4.50575
Warrior(-) isolate 305	21/083	PstS10	Amboise	2021	United Kingdom	305_S17_L001_R1_001.fastq	53.358224° N 0.322146° W	879106	810742			1		3074714	3.93334
Warrior(-) isolate 304	21/082	PstS10	Amboise	2021	United Kingdom	304_S16_L001_R1_001.fastq	52.999381° N 0.695681° W	918058	844702			4		3027054	3.87237
Warrior(-) isolate 303	21/081	PstS10	Amboise	2021	United Kingdom	303_S15_L001_R1_001.fastq	52.840405° N 0.572085° W	1028563	952800			4		3134062	4.00926
Warrior(-) isolate 302	21/065	PstS10	Amboise	2021	United Kingdom	302_S14_L001_R1_001.fastq	53.916072° N 0.747446° W	1177277	1079326			4		3273854	4.18809
Warrior(-) isolate 301	21/057	PstS10	Amboise	2021	United Kingdom	301_S13_L001_R1_001.fastq	53.869943° N 0.544199° W	1113314	1016817			4		3070896	3.92845
Warrior(-) isolate 300	21/046	PstS10	Inconclusive	2021	United Kingdom	300_S12_L001_R1_001.fastq	53.531624° N 0.327639° W	1063631	966196					3198182	4.09129
Warrior(-) isolate 299	21/045	PstS10	Amboise	2021	United Kingdom	299_S11_L001_R1_001.fastq	52.162619° N 0.353195° E	1074531	983222			1		3272716	4.18663
Warrior(-) isolate 298	21/037	PstS10	Inconclusive	2021	United Kingdom	298_S10_L001_R1_001.fastq	52.75405° N 0.484194° W	804882	742549					3007376	3.8472
Warrior(-) isolate 297	21/036	PstS10	Amboise	2021	United Kingdom	297_S9_L001_R1_001.fastq	53.353306° N 0.695681° W	1113282	1019314			1		3192671	4.08424
Warrior(-) isolate 296	21/034	PstS10	Inconclusive	2021	United Kingdom	296_S8_L001_R1_001.fastq	53.233463° N 0.205198° E	1267174	1163195					3295615	4.21593
Warrior(-) isolate 295	21/029	PstS10	Amboise	2021	United Kingdom	295_S7_L001_R1_001.fastq	53.36478° N 0.456729° W	1468745	1346122			4		3555977	4.549
Warrior(-) isolate 294	21/027	PstS10	Amboise	2021	United Kingdom	294_S6_L001_R1_001.fastq	52.964655° N 0.352358° W	724915	663010			1		2966029	3.7943
Warrior(-) isolate 293	21/014	PstS10	Inconclusive	2021	United Kingdom	293_S5_L001_R1_001.fastq	50.921829° N 3.591542° W	1119104	1033900					3381765	4.32613
Warrior(-) isolate 292	21/012	PstS10	Inconclusive	2021	United Kingdom	292_S4_L001_R1_001.fastq	52.340851° N 0.064804° E	1412355	1307782					3433271	4.39202
Warrior(-) isolate 291	21/011	PstS10	Amboise	2021	United Kingdom	291_S3_L001_R1_001.fastq	50.758793° N 3.833242° W	1446623	1327454			1		3531634	4.51785
Warrior(-) isolate 290	21/008	PstS10	Inconclusive	2021	United Kingdom	290_S2_L001_R1_001.fastq	51.800495° N 0.561468° E	907349	819759					3006246	3.84575
Warrior(-) isolate 289	21/005	PstS10	Inconclusive	2021	United Kingdom	289_S1_L001_R1_001.fastq	51.768462° N 1.32779° W	1229187	1118510					3343713	4.27746
Warrior(-) isolate DE_KL22_01	DE_KL22_01	PstS10	Kalmar	2022	Germany	Control group
Warrior(-) isolate DE_KL22_02	DE_KL22_02	PstS10	Kalmar	2022	Germany	Control group
Warrior(-) isolate DE_KL22_06	DE_KL22_06	PstS10	Amboise	2022	Germany	Control group
Warrior(-) isolate DE_KL22_21	DE_KL22_21	PstS10	Amboise	2022	Germany	Control group
Warrior(-) isolate DE_KL22_23	DE_KL22_23	PstS10	Kalmar	2022	Germany	Control group
Warrior(-) isolate DE_KL22_24	DE_KL22_24	PstS10	Kalmar	2022	Germany	Control group
Warrior(-) isolate DE_KL22_25	DE_KL22_25	PstS10	Amboise	2022	Germany	Control group
Warrior(-) isolate DE_KL22_26	DE_KL22_26	PstS10	Amboise	2022	Germany	Control group
Warrior(-) isolate DE_KL22_27	DE_KL22_27	PstS10	Kalmar	2022	Germany	Control group
Warrior(-) isolate DE_KL22_28	DE_KL22_28	PstS10	Kalmar	2022	Germany	Control group
Warrior(-) isolate DE_KL22_29	DE_KL22_29	PstS10	Amboise	2022	Germany	Control group
Warrior(-) isolate DE_KL22_30	DE_KL22_30	PstS10	Amboise	2022	Germany	Control group
Warrior(-) isolate DE_KL22_31	DE_KL22_31	PstS10	Kalmar	2022	Germany	Control group
Warrior(-) isolate DE_KL22_32	DE_KL22_32	PstS10	Amboise	2022	Germany	Control group
Warrior(-) isolate DE_KL22_33	DE_KL22_33	PstS10	Amboise	2022	Germany	Control group
Warrior(-) isolate DE_KL22_34	DE_KL22_34	PstS10	Kalmar	2022	Germany	Control group
Warrior(-) isolate DE_KL22_35	DE_KL22_35	PstS10	Amboise	2022	Germany	Control group
Warrior(-) isolate DE_KL22_36	DE_KL22_36	PstS10	Amboise	2022	Germany	Control group
Warrior(-) isolate DE_KL22_37	DE_KL22_37	PstS10	Amboise	2022	Germany	Control group
Warrior(-) isolate DE_KL22_38	DE_KL22_38	PstS10	Amboise	2022	Germany	Control group
Warrior(-) isolate DE_KL22_39	DE_KL22_39	PstS10	Amboise	2022	Germany	Control group
Warrior(-) isolate DE_KL22_40	DE_KL22_40	PstS10	Amboise	2022	Germany	Control group
Warrior(-) isolate DE_KL22_41	DE_KL22_41	PstS10	Amboise	2022	Germany	Control group
Warrior(-) isolate DE_KL22_44	DE_KL22_44	PstS10	Amboise	2022	Germany	Control group
Warrior(-) isolate DE_KL22_46	DE_KL22_46	PstS10	Amboise	2022	Germany	Control group
Warrior(-) isolate DE_KL22_48	DE_KL22_48	PstS10	Kalmar	2022	Germany	Control group
Warrior(-) isolate DE_KL22_49	DE_KL22_49	PstS10	Amboise	2022	Germany	Control group
Warrior(-) isolate DE_KL22_50	DE_KL22_50	PstS10	Amboise	2022	Germany	Control group
Warrior(-) isolate DE_FS22_04	DE_FS22_04	PstS10	Benchmark	2022	Germany	Control group
Warrior(-) isolate DE_FS22_05	DE_FS22_05	PstS10	Benchmark	2022	Germany	Control group
Warrior(-) isolate DE_FS22_08	DE_FS22_08	PstS10	Amboise	2022	Germany	Control group
Warrior(-) isolate DE_FS22_09	DE_FS22_09	PstS10	Amboise	2022	Germany	Control group
Warrior(-) isolate DE_FS22_10	DE_FS22_10	PstS10	Amboise	2022	Germany	Control group
Warrior(-) isolate DE_FS22_12	DE_FS22_12	PstS10	Amboise	2022	Germany	Control group
Warrior(-) isolate DE_FS22_13	DE_FS22_13	PstS10	Amboise	2022	Germany	Control group
Warrior(-) isolate DE_FS22_14	DE_FS22_14	PstS10	Amboise	2022	Germany	Control group
Warrior(-) isolate DE_FS22_17	DE_FS22_17	PstS10	Amboise	2022	Germany	Control group
Warrior(-) isolate DE_FS22_22	DE_FS22_22	PstS10	Amboise	2022	Germany	Control group
Warrior(-) isolate DE_FS22_23	DE_FS22_23	PstS10	Amboise	2022	Germany	Control group
Warrior(-) isolate DE_FS22_24	DE_FS22_24	PstS10	Amboise	2022	Germany	Control group

## Sheet: Table S2
Table S2 Differential set for pathotyping of yellow rust isolates
Differential line	Yr-Gene	Warrior	Nemo/ Kalmar	Benchmark	Amboise	Triticale 2015	Kranich		R	resistant
Compair	8	R	R	R	R	S	(S)		S	susceptible
Moro	10	R	R	R	R	R	R		(S)	partly susceptible
Mariboss	15	R	R	R	R	R	R
Rendezvous	17	S	S	S	S	R	R
Spald. Prolific	SP	(S)	S	S	S	R	R
Ambition	Amb	S	R	R	R	R	S
Nemo/Kalmar	?	R	S	R	S	R	R
Benchmark	?	R	R	S	S	R	R

## Sheet: Table S3-S7
Table S3 Mastermix for double digest with MspI and PstI restriction enzymes
	Concentration	Per sample
Sample		6.9 µL
NEB 04	10 x	3 µL
BSA	1 µg/µL	3 µL
Pst I - HF	20 U/µL	1.05 µL
Msp I	20 U / µL	1.05 µL
D N A (200 ng)	10 µL
Table S4 Preparation of Illumina adaptermix P5.7_GBS
	Concentration	Volume	Concentration in 100 µL
Water		10.0			IS1_adapter.P5_PstI:	A*C*A*C*TCTTTCCCTACACGACGCTCTTCCGATCT*T*G*C*A
Tube 1: IS1_Poland_PstI	100 µM	40.0	40 µM		IS3_adapter_P5+P7:	A*G*A*T*CGGAA*G*A*G*C
Tube 2: IS2_adapter_P7.F
Tube 1: IS3_adapter_P5+P7.R	100 µM	40.0	40 µM		IS2_adapter_P7:	G*T*G*A*CTGGAGTTCAGACGTGTGCTCTTCCG*A*T*C*T
Tube 2: IS3_Poland_MspI					IS3_adapter.P7_MspI:	C*G*A*G*A*T*CGGAA*G*A*G*C
Oligo hybridisationbuffer	10 x	10.0	1x
Combining Tube 1 and Tube 2:	20 µM/Adapter
Table S5 Mastermix for adapterligation
	Concentration	Per sample
Water		6 µL
T 4 DNA ligasebuffer	10 x	4 µL
PEG 4000	0.5	4 µL
Adaptermix P57_GBS	20 µM	5 µL
T4 Ligase	5 U/µL	1 µL
digested DNA	20 µl
Table S6 Mastermix for adapter fill-in
	Concentration	Per sample
Water		14.1 µL
ThermoPol reaction buffer	10 x	4.0 µL
dNTPs	25 mM	0.4 µL
Bst Polymerase, large fragment	8 U/µL	1.5 µL
D N A	20 µL
Table S7 Mastermix for Index-PCR
	Concentration	Per sample
Water		29.1 µL		Index-Primer	(adapter P7 + barcode):	CAAGCAGAAGACGGCATACGAGATxxxxxxGTGACTGGAGTTCAGACGTGT
Phusion HF-buffer	5 x	10.0 µL
dNTPs	25 mM	0.4 µL		IS4-Primer	(adapter P5):	AATGATACGGCGACCACCGAGATCTACACTCTTTCCCTACACGA
Primer IS 4	10 µM	1.0 µL
Polymerase Hot Start High Fidelity	2 U/µL	0.5 µL
Index Primer	10 µM	1.0 µL per sample
Template D N A (library)		8 µl (<100 ng)

## Sheet: Table S8
Table S8 Primer pairs with fluorescence markers FAM and HEX for KASP analysis
DNA Oligo Name	DNA Sequence
BioSam_SNP_697_com	TTGCATTGAGACGACGAATC
BioSam_SNP_697_G	GAAGGTGACCAAGTTCATGCTTCCAATTGTATGGCGGAAATG
BioSam_SNP_697_A	GAAGGTCGGAGTCAACGGATTGTCCAATTGTATGGCGGAAATA
BioSam_SNP_5038_com	TAGTTTGGGAAGTCGGTTGC
BioSam_SNP_5038_G	GAAGGTGACCAAGTTCATGCTGAAAAGTCAACAAGTGCGAACG
BioSam_SNP_5038_A	GAAGGTCGGAGTCAACGGATTGGAAAAGTCAACAAGTGCGAACA
BioSam_SNP_6212_com	CGTCAGCTCTACCCTCTCAA
BioSam_SNP_6212_T	GAAGGTGACCAAGTTCATGCTCTGCTGACTGCAGAAGACA
BioSam_SNP_6212_C	GAAGGTCGGAGTCAACGGATTCTGCTGACTGCAGAAGACG
BioSam_SNP_6363_com	AAAATTGAATTAGCCCCGCT
BioSam_SNP_6363_T	GAAGGTGACCAAGTTCATGCTTCGTCCGGGGTGTCTCTTT
BioSam_SNP_6363_C	GAAGGTCGGAGTCAACGGATTCGTCCGGGGTGTCTCTTC
BioSam_SNP_6875_com	CTTACCTTGAAGGACCGGC
BioSam_SNP_6875_G	GAAGGTGACCAAGTTCATGCTAAGTCTTCATCGTATTTGACCTCTTC
BioSam_SNP_6875_A	GAAGGTCGGAGTCAACGGATTGAAGTCTTCATCGTATTTGACCTCTTT
BioSam_SNP_8441_com	CAATAGCTCGAAGTGCTGCC
BioSam_SNP_8441_A	GAAGGTGACCAAGTTCATGCTAGAGCTCTGTGGCGTAGCAAA
BioSam_SNP_8441_T	GAAGGTCGGAGTCAACGGATTCTAGAGCTCTGTGGCGTAGCAAT
BioSam_SNP_11353_com	ACGAGCCGATTCTGGTATTG
BioSam_SNP_11353_T	GAAGGTGACCAAGTTCATGCTCTGATCATTTGGCGATAAAAGTAAGTT
BioSam_SNP_11353_C	GAAGGTCGGAGTCAACGGATTTGATCATTTGGCGATAAAAGTAAGTC

## Sheet: Table S9
Table S9 Comparision InSilico predicted cutting sites of Puccinia striiformis reference genome Pst134E16_v1_alt with mapped fragments of the sequenced 152 isolates
	Reference	Mapping
Chromosome	InSilico	All_isolates	Isolates_France	Isolates_Germany	Isolates_UK
CM038886.1	880	872	866	868	860
CM038887.1	834	832	827	830	823
CM038888.1	788	771	754	765	752
CM038889.1	885	877	869	875	864
CM038890.1	861	849	842	845	836
CM038891.1	711	707	699	704	690
CM038892.1	742	737	733	736	731
CM038893.1	817	811	809	809	803
CM038894.1	629	621	612	616	609
CM038895.1	723	720	718	719	716
CM038896.1	723	715	711	710	704
CM038897.1	611	610	607	610	604
CM038898.1	498	497	494	496	494
CM038899.1	507	506	504	504	502
CM038900.1	374	371	367	371	366
CM038901.1	444	443	442	442	440
CM038902.1	526	526	517	522	504
CM038903.1	409	408	402	406	397

## Sheet: Table S10
Table S10 SNPs not selected for marker development
Marker	Chr_Pos	Race	./.	0/0	0/1	1/1
745	CM038887.1_	Amboise	5	10	34	0
	55318	Benchmark	3	19	3	0
		Kalmar	4	21	12	0
1922	CM038888.1_	Amboise	5	39	5	0
	1787385	Benchmark	6	7	12	0
		Kalmar	1	16	20	0
5380	CM038892.1_	Amboise	17	53	0	0
	1522665	Benchmark	8	18	0	0
		Kalmar	13	14	10	0
6822	CM038894.1_	Amboise	9	52	9	0
	280733	Benchmark	12	5	9	0
		Kalmar	0	36	1	0
7288	CM038895.1_	Amboise	7	7	3	32
	1518668	Benchmark	3	18	3	1
		Kalmar	2	21	1	13
10764	CM038901.1_	Amboise	12	9	28	0
	55800	Benchmark	4	19	2	0
		Kalmar	3	21	13	0
11857	CM038903.1_	Amboise	13	10	26	0
	1050840	Benchmark	5	19	1	0
		Kalmar	3	21	13	0

## Sheet: Table S11
Table S11 Phenotypes of Warrior(-) subraces from UK control group based on marker prediction and classical pathotyping against differential set
Isolate	Origin	Marker prediction	Pathotyping result
21/005	UK	Amboise	Inconclusive
21/008	UK	Benchmark	Inconclusive
21/011	UK	Benchmark	Amboise
21/012	UK	Benchmark	Benchmark/Amboise?
21/014	UK	Benchmark	Failed
21/027	UK	Benchmark	Amboise
21/029	UK	Amboise	Amboise
21/034	UK	Benchmark	Benchmark/Amboise?
21/036	UK	Benchmark	Amboise
21/037	UK	Benchmark	Inconclusive
21/045	UK	Benchmark	Amboise
21/046	UK	Amboise	Inconclusive
21/057	UK	Amboise	Amboise
21/065	UK	Amboise	Amboise
21/081	UK	Benchmark/Amboise	Amboise
21/082	UK	Amboise	Amboise
21/083	UK	Benchmark	Amboise
21/089	UK	Benchmark	Inconclusive
21/096	UK	Amboise	Amboise
21/102	UK	Amboise	Amboise
21/105	UK	Amboise	Amboise
21/110	UK	Amboise	Amboise
21/120	UK	Benchmark/Amboise	Amboise
21/131	UK	Benchmark/Amboise	Amboise
21/132	UK	Benchmark	Amboise
21/135	UK	Benchmark	Benchmark
21/136	UK	Amboise	Amboise
21/138	UK	Amboise	Amboise?
21/142	UK	Benchmark	Amboise
21/143	UK	Amboise	Amboise

## Sheet: Table S12
Table S12 Results of the Principal Coordinate Analysis (PCoA) for the first two components.
Dataset 2	Eigenvalues	Relative_eig	Rel_corr_eig	Broken_stick	Cum_corr_eig	Cumul_br_stick
1	0.0068952555	0.38698015	0.09771453	0.03727454	0.09771453	0.03727454
2	0.0018675313	0.10481084	0.03013768	0.03060787	0.12785221	0.06788241
Dataset 3	Eigenvalues	Relative_eig	Rel_corr_eig	Broken_stick	Cum_corr_eig	Cumul_br_stick
1	0.3337985	0.19491216	0.06586621	0.03727454	0.06586621	0.03727454
2	0.1477819	0.08629308	0.03169017	0.03060787	0.09755638	0.06788241

## Sheet: Table S13
Table S13 Additional significant SNPs by combined analysis of GBS and WGS data
Marker	Chr_Pos	Race	./.	0/0	0/1	1/1
2474	CM038887.1_	Amboise	19	8	21	1
	4343381	Benchmark	5	16	4	0
		Kalmar	8	21	8	0
8597	CM038892.1_	Amboise	12	37	0	0
	1522665	Benchmark	5	20	0	0
		Kalmar	14	15	8	0
11001	CM038894.1_	Amboise	5	41	3	0
	280733	Benchmark	15	4	6	0
		Kalmar	0	36	1	0
